# Supplementary material for: Comparing Simultaneous and Pointwise Confidence Intervals for Hydrological Processes
Source: PLoS One. 2016 Feb 1;11(2):e0147505. doi: 10.1371/journal.pone.0147505 (PMC4734703; doi:10.1371/journal.pone.0147505)
Supplement: S1 Data — Annual maximum peak discharges series, measured in cfs, of Roanoke River, VA. (XLSX) [file pone.0147505.s002.xlsx]

## Sheet: Hoja1
peakflow (ft3/s)
20300
11000
5060
19000
15300
10200
2900
14800
4520
9920
11800
9660
9380
3040
8980
9120
2780
11000
8040
6420
6440
6700
4270
1700
14100
5510
9600
1300
2240
8900
22600
5180
11100
3470
2240
13900
6570
11400
10400
9180
10000
8480
22800
3910
5740
5870
4750
15100
5400
5960
11900
15100
6960
10600
6570
7220
4770
5960
4270
8900
5760
14900
5180
3980
6340
8450
3870
5690
5560
11000
3890
9240
5280
5110
25300
13000
4740
12400
3870
11000
24100
11900
9180
2930
6560
13300
6820
11400
32300
14900
1460
11900
6250
6290
22000
11000
8410
10800
14400
7210
12900
3600
5620
3210
3250
17400
21500
4800
12600
3420
2770
2530
9950
