# Supplementary material for: Comparing Simultaneous and Pointwise Confidence Intervals for Hydrological Processes
Source: PLoS One. 2016 Feb 1;11(2):e0147505. doi: 10.1371/journal.pone.0147505 (PMC4734703; doi:10.1371/journal.pone.0147505)
Supplement: S2 Data — Annual maximum peak discharges series, measured in cfs, of Delaware River, NJ. (XLSX) [file pone.0147505.s003.xlsx]

## Sheet: Hoja1
peakflow (ft3/s)
72800
69200
104000
77600
214000
134000
295000
88500
112000
160000
143000
85000
93800
90600
89100
69200
121000
108000
105000
74800
132000
154000
48100
123000
116000
84800
47400
53200
66100
147000
80000
129000
227000
74200
125000
99500
151600
56800
161200
118900
78000
82200
82300
98500
125600
139100
79800
133200
95400
139000
46300
329000
133000
77500
108000
84800
124000
96600
67100
87300
80900
48700
33100
47500
68300
83100
100000
66400
103000
135000
119000
94600
113000
117000
89500
117000
104000
79900
54900
138000
152000
87200
140000
90700
40600
83300
76700
64900
46800
109000
75600
49300
179000
101000
69500
112000
62400
80100
43400
83100
201000
242000
237000
116000
108000
90400
75900
