# Supplementary material for: Comparing Simultaneous and Pointwise Confidence Intervals for Hydrological Processes
Source: PLoS One. 2016 Feb 1;11(2):e0147505. doi: 10.1371/journal.pone.0147505 (PMC4734703; doi:10.1371/journal.pone.0147505)
Supplement: S3 Data — Annual maximum peak discharges series, measured in cfs, of Allegheny River, NY. (XLSX) [file pone.0147505.s004.xlsx]

## Sheet: Hoja1
peakflow (ft3/s)
28400
30600
14800
17000
29000
37800
41000
19700
27300
37800
31800
21300
36600
18800
30000
21400
31500
13500
16200
22900
20400
24000
17200
18500
36600
26500
19500
15000
17400
15500
18800
19300
30700
24400
20400
25200
30400
20200
45300
29900
18700
23800
34900
37000
38500
10300
30100
32200
23300
19200
16600
25200
49100
25600
22400
35000
28800
32400
12800
27000
34300
17900
16600
41700
15500
19000
20000
18600
73000
21600
17900
26000
31900
20900
22200
22300
16200
26800
19400
17500
29600
22300
16100
15800
13700
35800
19800
23500
15500
29700
21200
14100
39600
19900
31500
21900
16300
14700
18200
23600
24600
22900
19200
30100
25600
22300
24500
