# Supplementary material for: Comparing Simultaneous and Pointwise Confidence Intervals for Hydrological Processes
Source: PLoS One. 2016 Feb 1;11(2):e0147505. doi: 10.1371/journal.pone.0147505 (PMC4734703; doi:10.1371/journal.pone.0147505)
Supplement: S4 Data — Annual maximum peak discharges series, measured in cfs, of Arroyo River, CA. (XLSX) [file pone.0147505.s005.xlsx]

## Sheet: Hoja1
peakflow (ft3/s)
10800
10700
2520
7400
3710
17300
1350
1900
17500
7200
13700
16000
5030
5800
4550
8500
14600
2040
1900
1300
8500
16000
5800
5150
4590
810
11100
2340
7110
8340
11100
12200
16000
1380
13600
10600
14100
16100
7100
21100
11600
3480
972
3460
8460
20600
15000
9050
3120
2080
27700
4950
28300
6120
6580
2600
10300
24300
4850
7700
4530
27700
2000
23800
9980
4300
4540
9880
6100
21700
800
562
20900
2510
13800
7650
16200
22000
5250
5090
13100
5430
1420
3550
3020
9450
6060
18800
3630
27300
10700
8280
17300
5820
8390
5930
4900
12500
8090
8730
12900
1020
12700
4540
18600
