# Supplementary material for: Comparing Simultaneous and Pointwise Confidence Intervals for Hydrological Processes
Source: PLoS One. 2016 Feb 1;11(2):e0147505. doi: 10.1371/journal.pone.0147505 (PMC4734703; doi:10.1371/journal.pone.0147505)
Supplement: S5 Data — Annual maximum peak discharges series, measured in cumecs, of Ebro River (gaging station at Zaragoza city, Spain). (XLSX) [file pone.0147505.s006.xlsx]

## Sheet: Hoja1
peakflow (m3/s)
1565
2180
2197
1475
1825
1971
3260
1365
2470
1480
2744
1229
2003
2237
2790
4130
2570
2390
1970
2395
2260
3154
2494
1495
2031.24
1449.24
1644.12
1945.8
1422
2100
1310
2436.8
3153.6
2580.8
1879.68
2939.5
1395
1909.8
1667.6
1350
957
1200
1869.25
697.1
1007
1549.2
1253.15
2301
2140
1652
1270.3
2004
1468.5
845.36
769.2
1574.9
578.8
2832.2
1145.24
793
1472
2282.44
1567.47
1619.47
1571.7
1003
